# Supplementary material for: Cognitive Engagement and Subjective Well-Being in Adults: Exploring the Role of Domain-Specific Need for Cognition
Source: J Intell. 2024 Nov 3;12(11):110. doi: 10.3390/jintelligence12110110 (PMC11595623; doi:10.3390/jintelligence12110110)
Supplement: Supplementary file 1 [file jintelligence-12-00110-s001.zip]

Archive with 1 entries (1 files):
- jintelligence-3194332-supplementary.pdf
